# Supplementary material for: Pharmacological Stimulation of Soluble Guanylate Cyclase Counteracts the Profibrotic Activation of Human Conjunctival Fibroblasts
Source: Cells. 2024 Feb 18;13(4):360. doi: 10.3390/cells13040360 (PMC10887040; doi:10.3390/cells13040360)
Supplement: Supplementary file 1 [file cells-13-00360-s001.zip]

Archive with 1 entries (1 files):
- cells-2863216-supplementary.pdf
